# Supplementary material for: Identification of Clinical Isolates of Candida albicans with Increased Fitness in Colonization of the Murine Gut
Source: J Fungi (Basel). 2021 Aug 27;7(9):695. doi: 10.3390/jof7090695 (PMC8468482; doi:10.3390/jof7090695)
Supplement: Supplementary file 1 [file jof-07-00695-s001.zip]

Archive with 2 entries (2 files):
- jof-1337912-supplementary.pdf
- jof-1337912-supplementary.xlsx
