# Supplementary material for: Identification of Clinical Isolates of Candida albicans with Increased Fitness in Colonization of the Murine Gut
Source: J Fungi (Basel). 2021 Aug 27;7(9):695. doi: 10.3390/jof7090695 (PMC8468482; doi:10.3390/jof7090695)
Supplement: Supplementary file 1 [file jof-07-00695-s001.zip › jof-1337912-supplementary.xlsx]

## Sheet: inoculo_a
Clinical isolates	origin	Integrated plasmid	Secuence
CaHG1	Urine culture	pDUP3-Barcode48	GCGGCCGCGTAGATCTGACCGTCGCAGGTGTACGTACTGCACGTATCGAT
CaHG2	Vaginal exudate	pDUP3-Barcode50	GCGGCCGCGTAGATCTGACCGTCGGAATAATACGTACTGCACGTATCGAT
CaHG3	Vaginal exudate	pDUP3-Barcode52	GCGGCCGCGTAGATCTGACCGTCGACGCCTTACGTACTGCACGTATCGAT
CaHG5	Vaginal exudate	pDUP3-Barcode55	GCGGCCGCGTAGATCTGACCGTCGTATACGTACGTACTGCACGTATCGAT
CaHG7	Rectal exudate	pDUP3-Barcode57	GCGGCCGCGTAGATCTGACCGTCGAAGAATTACGTACTGCACGTATCGAT
CaHG8	Pharyngeal exudate	pDUP3-Barcode58	GCGGCCGCGTAGATCTGACCGTCGCTACCCTACGTACTGCACGTATCGAT
CaHG9	Pharyngeal exudate	pDUP3-barcode 59	GCGGCCGCGTAGATCTGACCGTCGCTTCCTTACGTACTGCACGTATCGAT
CaHG10	Pharyngeal exudate	pDUP3-Barcode61	GCGGCCGCGTAGATCTGACCGTCGGGTCGTTACGTACTGCACGTATCGAT
CaHG11	Pharyngeal exudate	pDUP3-Barcode62	GCGGCCGCGTAGATCTGACCGTCGCGGGGCTACGTACTGCACGTATCGAT
CaHG12	Rectal exudate	pDUP3-Barcode64	GCGGCCGCGTAGATCTGACCGTCGTTCGAATACGTACTGCACGTATCGAT
CaHG13	Pharyngeal exudate	pDUP3-Barcode67	GCGGCCGCGTAGATCTGACCGTCGGGGACGTACGTACTGCACGTATCGAT
CaHG14	Bronchoalveolar lavage	pDUP3-Barcode69	GCGGCCGCGTAGATCTGACCGTCGGCAGGTTACGTACTGCACGTATCGAT
CaHG15	Pharyngeal exudate	pDUP3-Barcode71	GCGGCCGCGTAGATCTGACCGTCGGCGCGCTACGTACTGCACGTATCGAT
CaHG16	Pharyngeal exudate	pDUP3-Barcode72	GCGGCCGCGTAGATCTGACCGTCGTGCAAATACGTACTGCACGTATCGAT
CaHG17	Pharyngeal exudate	pDUP3-Barcode73	GCGGCCGCGTAGATCTGACCGTCGGTAGTTTACGTACTGCACGTATCGAT
CaHG18	Pharyngeal exudate	pDUP3-Barcode18	GCGGCCGCGTAGATCTGACCGTCGGCACGGTACGTACTGCACGTATCGAT
CaHG19	Urine culture	pDUP3-Barcode20	GCGGCCGCGTAGATCTGACCGTCGCATAAGTACGTACTGCACGTATCGAT
CaHG20	Rectal exudate	pDUP3-Barcode21	GCGGCCGCGTAGATCTGACCGTCGGTTCTGTACGTACTGCACGTATCGAT
CaHG22	Pharyngeal exudate	pDUP3-barcode 39	GCGGCCGCGTAGATCTGACCGTCGACTCACTACGTACTGCACGTATCGAT
CaHG23	Pharyngeal exudate	pDUP3-barcode 51	GCGGCCGCGTAGATCTGACCGTCGTCCATATACGTACTGCACGTATCGAT
CaHG24	Pharyngeal exudate	pDUP3-barcode 63	GCGGCCGCGTAGATCTGACCGTCGTTCCTCTACGTACTGCACGTATCGAT
CaHG28	Bronchoalveolar lavage	pDUP3-barcode 75	GCGGCCGCGTAGATCTGACCGTCGTCGTTGTACGTACTGCACGTATCGAT
CaHG95	Vaginal exudate	pDUP3-barcode 176	GCGGCCGCGTAGATCTGACCGTCGGGTTGTTACGTACTGCACGTATCGAT
CaHG96	Vaginal exudate	pDUP3-barcode 178	GCGGCCGCGTAGATCTGACCGTCGCATTCTTACGTACTGCACGTATCGAT
CaHG97	Vaginal exudate	pDUP3-barcode 179	GCGGCCGCGTAGATCTGACCGTCGACCATGTACGTACTGCACGTAT
CaHG98	Vaginal exudate	pDUP3-barcode 180	GCGGCCGCGTAGATCTGACCGTCGGTGGAGTACGTACTGCACGTATCGAT
CaHG99	Vaginal exudate	pDUP3-barcode 182	GCGGCCGCGTAGATCTGACCGTCGGAACAATACGTACTGCACGTATCGAT
CaHG100	Bronchoalveolar lavage	pDUP3-barcode 186	GCGGCCGCGTAGATCTGACCGTCGACGAAGTACGTACTGCACGTATCGAT
SC5314-bc1		pDUp3-barcode30	GCGGCCGCGTAGATCTGACCGTCGACGCCTTACGTACTGCACGTATCGAT

## Sheet: inoculo_b
Clinical isolates	origin	Integrated plasmid	Secuence
CaHG43	Pharyngeal exudate	pDUP3-barcode 88	GCGGCCGCGTAGATCTGACCGTCGTTCCTTTACGTACTGCACGTATCGAT
CaHG47	Vaginal exudate	pDUP3-barcode 93	GCGGCCGCGTAGATCTGACCGTCGTCCGTTTACGTACTGCACGTATCGAT
CaHG50	Vaginal exudate	pDUP3-barcode 96	GCGGCCGCGTAGATCTGACCGTCGCGCCCGTACGTACTGCACGTATCGAT
CaHG51	Vaginal exudate	pDUP3-barcode 97	GCGGCCGCGTAGATCTGACCGTCGTGAATTTACGTACTGCACGTATCGAT
CaHG53	Vaginal exudate	pDUP3-barcode 105	GCGGCCGCGTAGATCTGACCGTCGCCGCGTTACGTACTGCACGTATCGAT
CaHG55	Rectal exudate	pDUP3-barcode 113	GCGGCCGCGTAGATCTGACCGTCGGTGTCGTACGTACTGCACGTATCGAT
CaHG56	Pharyngeal exudate	pDUP3-barcode 117	GCGGCCGCGTAGATCTGACCGTCGAAATTCTACGTACTGCACGTATCGAT
CaHG57	Pharyngeal exudate	pDUP3-barcode 116	GCGGCCGCGTAGATCTGACCGTCGAAATCCTACGTACTGCACGTATCGAT
CaHG58	Rectal exudate	pDUP3-barcode 119	GCGGCCGCGTAGATCTGACCGTCGGCGTGGTACGTACTGCACGTATCGAT
CaHG60	Pharyngeal exudate	pDUP3-barcode 120	GCGGCCGCGTAGATCTGACCGTCGTAATGTTACGTACTGCACGTATCGAT
CaHG65	Urine culture	pDUP3-barcode 127	GCGGCCGCGTAGATCTGACCGTCGCGACGTTACGTACTGCACGTATCGAT
CaHG68	Vaginal exudate	pDUP3-barcode 130	GCGGCCGCGTAGATCTGACCGTCGATAACGTACGTACTGCACGTATCGAT
CaHG69	Vaginal exudate	pDUP3-barcode 131	GCGGCCGCGTAGATCTGACCGTCGTGAGTGTACGTACTGCACGTATCGAT
CaHG70	Rectal exudate	pDUP3-barcode 133	GCGGCCGCGTAGATCTGACCGTCGAGATTATACGTACTGCACGTATCGAT
CaHG71	Pharyngeal exudate	pDUP3-barcode 134	GCGGCCGCGTAGATCTGACCGTCGCAACGATACGTACTGCACGTATCGAT
CaHG72	Rectal exudate	pDUP3-barcode 136	GCGGCCGCGTAGATCTGACCGTCGGTATGATACGTACTGCACGTATCGATA
CaHG75	Pharyngeal exudate	pDUP3-barcode 140	GCGGCCGCGTAGATCTGACCGTCGAACTAGTACGTACTGCACGTATCGAT
CaHG76	Ascites fluid	pDUP3-barcode 143	GCGGCCGCGTAGATCTGACCGTCGGATATATACGTACTGCACGTATCGAT
CaHG78	Vaginal exudate	pDUP3-barcode 149	GCGGCCGCGTAGATCTGACCGTCGTTGCTATACGTACTGCACGTATCGAT
CaHG79	Vaginal exudate	pDUP3-barcode 151	CGGCCGCGTAGATCTGACCGTCGTGGGGCTACGTACTGCACGTATCGAT
CaHG80	Vaginal exudate	pDUP3-barcode 154	GCGGCCGCGTAGATCTGACCGTCGGCAAGATACGTACTGCACGTATCGAT
CaHG82	Vaginal exudate	pDUP3-barcode 158	GCGGCCGCGTAGATCTGACCGTCGTAGGGTTACGTACTGCACGTATCGAT
CaHG83	Vaginal exudate	pDUP3-barcode 159	GCGGCCGCGTAGATCTGACCGTCGGGCGGCTACGTACTGCACGTATCGAT
CaHG85	Vaginal exudate	pDUP3-barcode 163	GCGGCCGCGTAGATCTGACCGTCGGGGGGGTACGTACTGCACGTATCGAT
CaHG86	Vaginal exudate	pDUP3-barcode 164	GCGGCCGCGTAGATCTGACCGTCGGGGTACTACGTACTGCACGTATCGAT
CaHG87	Vaginal exudate	pDUP3-barcode 165	GCGGCCGCGTAGATCTGACCGTCGGGTCATTACGTACTGCACGTATCGAT
CaHG88	Vaginal exudate	pDUP3-barcode 166	GCGGCCGCGTAGATCTGACCGCTCGGGTTATTACGTACTGCACGTATCGAT
SC5314-1		pDUp3-barcode30	GCGGCCGCGTAGATCTGACCGTCGACGCCTTACGTACTGCACGTATCGAT

## Sheet: inoculo_c
Clinical isolates	origin	Integrated plasmid	Secuence
CaHG25	Pharyngeal exudate	pDUP3-barcode 49	GGCGGCCGCGTAGATCTGACCGCTCGATCAATTACGTACTGCACGTATCGATA
CaHG30	Vaginal exudate	pDUP3-barcode 77	GCGGCCGCGTAGATCTGACCGTCGGGAGGTTACGTACTGCACGTATCGAT
CaHG31	Vaginal exudate	pDUP3-barcode 78	GCGGCCGCGTAGATCTGACCGTCGTCATCATACGTACTGCACGTATCGAT
CaHG32	Vaginal exudate	pDUP3-barcode 79	GCGGCCGCGTAGATCTGACCGTCGCATGTCTACGTACTGCACGTATCGAT
CaHG33	Vaginal exudate	pDUP3-barcode 80	GCGGCCGCGTAGATCTGACCGTCGGAGGGCTACGTACTGCACGTATCGAT
CaHG34	Vaginal exudate	pDUP3-barcode 81	GCGGCCGCGTAGATCTGACCGTCGGGAGGTTACGTACTGCACGTATCGAT
CaHG35	Vaginal exudate	pDUP3-barcode 107	GCGGCCGCGTAGATCTGACCGTCGGGACGCTACGTACTGCACGTATCGAT
CaHG36	Pharyngeal exudate	pDUP3-barcode 109	GCGGCCGCGTAGATCTGACCGTCGAAGGCGTACGTACTGCACGTATCGAT
CaHG37	Pharyngeal exudate	pDUP3-barcode 54	GCGGCCGCGTAGATCTGACCGTCGAGCACATACGTACTGCACGTATCGAT
CaHG38	Rectal exudate	pDUP3-barcode 83	GCGGCCGCGTAGATCTGACCGTCGTAAAATTACGTACTGCACGTATCGAT
CaHG39	Pharyngeal exudate	pDUP3-barcode 84	GCGGCCGCGTAGATCTGACCGTCGACAACGTACGTACTGCACGTATCGAT
CaHG40	Pharyngeal exudate	pDUP3-barcode 85	GCGGCCGCGTAGATCTGACCGTCGGGCCCGTACGTACTGCACGTATCGAT
CaHG41	Pharyngeal exudate	pDUP3-barcode 86	GCGGCCGCGTAGATCTGACCGTCGAAACCATACGTACTGCACGTATCGAT
CaHG49	Vaginal exudate	pDUP3-barcode 95	GCGGCCGCGTAGATCTGACCGTCGGTATAATACGTACTGCACGTATCGAT
CaHG61	Rectal exudate	pDUP3-barcode 121	GCGGCCGCGTAGATCTGACCGTCGGGACTCTACGTACTGCACGTATCGAT
CaHG62	Pharyngeal exudate	pDUP3-barcode 122	GCGGCCGCGTAGATCTGACCGTCGAAGGTGTACGTACTGCACGTATCGAT
CaHG73	Pharyngeal exudate	pDUP3-barcode 138	GCGGCCGCGTAGATCTGACCGTCGTTCGGTTACGTACTGCACGTATCGAT
CaHG77	Urine culture	pDUP3-barcode 144	GCGGCCGCGTAGATCTGACCGTCGATGTATTACGTACTGCACGTA
CaHG84	Vaginal exudate	pDUP3-barcode 161	GCGGCCGCGTAGATCTGACCGTCGGGCTGCTACGTACTGCACGTATCGAT
CaHG89	Vaginal exudate	pDUP3-barcode 167	GCGGCCGCGTAGATCTGACCGTCGTCGGGGTACGTACTGCACGTATCGAT
CaHG90	Rectal exudate	pDUP3-barcode 168	GCGGCCGCGTAGATCTGACCGTCGCCGCGCTACGTACTGCACGTATCGAT
CaHG91	Pharyngeal exudate	pDUP3-barcode 169	GCGGCCGCGTAGATCTGACCGTCGAACGAATACGTACTGCACGTATCGAT
CaHG92	Pharyngeal exudate	pDUP3-barcode 170	GCGGCCGCGTAGATCTGACCGTCGCCGTGGTACGTACTGCACGTATCGAT
CaHG93	Rectal exudate	pDUP3-barcode 174	GCGGCCGCGTAGATCTGACCGTCGTCTTCGTACGTACTGCACGTATCGAT
Practs 2018_ 1	Stool culture	pDUP3-Barcode9	GCGGCCGCGTAGATCTGACCGTCGTGACTCTACGTACTGCACGTATCGAT
Practs 2018_ 2	Stool culture	pDUP3-Barcode7	GCGGCCGCGTAGATCTGACCGTCGTTAACTTACGTACTGCACGTATCGAT
Practs 2018_ 3	Stool culture	pDUP3-barcode 42	GCGGCCGCGTAGATCTGACCGTCGAGTCGTTACGTACTGCACGTATCGAT
Practs 2018_ 4	Stool culture	pDUP3-barcode 45	GCGGCCGCGTAGATCTGACCGTCGTGTCTATACGTACTGCACGTATCGAT
Practs 2018_ 5	Stool culture	pDUP3-barcode 47	GCGGCCGCGTAGATCTGACCGTCGGGGCCCTACGTACTGCACGTATCGAT
SC5314-1	Control	pDUp3-barcode30	GCGGCCGCGTAGATCTGACCGTCGACGCCTTACGTACTGCACGTATCGAT

## Sheet: inoculo_d
Clinical isolates	origin	Integrated plasmid	Secuence
CaGUT1	Stool culture	pDUP3.barcoded4	GCGGCCGCGTAGATCTGACCGTCGTGCGGTTACGTACTGCACGTATCGAT
CaGUT2	Stool culture	pDUP3 barcode1	GCGGCCGCGTAGATCTGACCGTCGGAATTCTACGTACTGCACGTATCGAT
CaGUT3	Stool culture	pDUP3 barcode2	GCGGCCGCGTANATCTGACCGTCGACAGTGTACGTACTGCACGTATCGAT
CaGUT4	Stool culture	pDUP3 barcode5	GCGGCCGCGTAGATCTGACCGTCGTGCGGTTACGTACTGCACGTATCGAT
CaGUT5	Stool culture	pDUP3 barcode6	GCGGCCGCGTAGATCTGACCGTCGAGAACTTACGTACTGCACGTATCGAT
CaGUTp1	Stool culture	pDUP3 barcode31	GCGGCCGCGTAGATCTGACCGTCGAGTATCTACGTACTGCACGTATCGAT
CaGUTp10	Stool culture	pDUP3-barcode 42	GCGGCCGCGTAGATCTGACCGTCGAGTCGTTACGTACTGCACGTATCGAT
CaGUTp11	Stool culture	pDUP3-barcode 43	GCGGCCGCGTAGATCTGACCGTCGAGCCGGTACGTACTGCACGTATCGAT
CaGUTp2	Stool culture	pDUP3 barcode32	GCGGCCGCGTAGATCTGACCGTCGTTACGGTACGTACTGCACGTATCGAT
CaGUTp3	Stool culture	pDUP3 barcode33	GCGGCCGCGTAGATCTGACCGTCGAGGCAATACGTACTGCACGTATCGAT
CaGUTp4	Stool culture	pDUP3 barcode34	GCGGCCGCGTAGATCTGACCGTCGAGTAATTACGTACTGCACGTATCGAT
CaGUTp5	Stool culture	pDUP3-barcode 35	GCGGCCGCGTAGATCTGACCGTCGGGGAGCTACGTACTGCACGTATCGAT
CaGUTp6	Stool culture	pDUP3-barcode 36	GCGGCCGCGTAGATCTGACCGTCGGATCACTACGTACTGCACGTATCGAT
CaGUTp9	Stool culture	pDUP3 barcode 40	GCGGCCGCGTAGATCTGACCGTCGATGGTTTACGTACTGCACGTATCGAT
CaORAL1	Oral cavity	pDUP3 barcode24	GCGGCCGCGTAGATCTGACCGTCGATCAAGTACGTACTGCACGTATCGAT
CaORAL2	Oral cavity	pDUP3 barcode25	GCGGCCGCGTAGATCTGACCGTCGTTACCGTACGTACTGCACGTATCGAT
CaORAL3	Oral cavity	pDUP3 barcode26	GCGGCCGCGTAGATCTGACCGTCGATATCGTACGTACTGCACGTATCGAT
CaORAL4	Oral cavity	pDUP3 barcode28	GCGGCCGCGTAGATCTGACCGTCGAGATCTTACGTACTGCACGTATCGAT
CaORAL5	Oral cavity	pDUP3 barcode41	CGGCCGCGTAGATCTGACCGCTCGGGTCGTTTACGTACTGCACGTATCGAT
CaURIN1	Urine culture	pDUP3 barcode16	CGGCCGCGTTAGATCTGACCGTTCGTAATGCTACGTACTGCACGTATCGAT
CaURIN2	Urine culture	pDUP3 barcode17	GGCGGCCGNGTTAGATCTGACCGGTCGGAGCGATACGTAC
CaURIN3	Urine culture	pDUP3 barcode19	GGCGGCCGCGATAGATCTGACCGTCGTACTGGTACGTACTGCACGTATCGAT
CaURIN4	Urine culture	pDUP3 barcode22	GGCGGCCGCGTAGATCTGACCGTCGAGGGATTACGTACTGCACGTATCGA
CaURIN5	Urine culture	pDUP3 barcode23	GCGGCCGCGTAGATCTGACCGTCGATATCATACGTACTGCACGTATCGAT
CaVAG3	Vaginal exudate	pDUP3-Barcode11	GCGGCCGCGTAGATCTGACCGTCGATGGGCTACGTACTGCACGTATCGAT
CaVAG4	Vaginal exudate	pDUP3-Barcode12	GCGGCCGCGTAGATCTGACCGTCGGCTTCTTACGTACTGCACGTATCGAT
CaVAG5	Vaginal exudate	pDUP3-Barcode13	GCGGCCGCGTAGATCTGACCGTCGCAAAATTACGTACTGCACGTATCGAT
CaVAG6	Vaginal exudate	pDUP3-Barcode15	GCGGCCGCGTAGATCTGACCGGTCGAACGGATACGTACTGCACGTATCGAT
SC5314-1	Control	pDUp3-barcode30	GCGGCCGCGTAGATCTGACCGTCGACGCCTTACGTACTGCACGTATCGAT

## Sheet: inoculo a ratón
		Barcode	A0	A7	A21	A42	A60			A0	A7	A21	A42	A60	A0	A7	A21	A42	A60
CaHG1	orina	pDUP3-Barcode48	0.0556124	0.0605774	0.0582174	0.191588	0.104873		CaHG1	0.0556124	0.0605774	0.0582174	0.191588	0.104873	1	1.08928	1.04684	3.44505	1.88579
CaHG2	ex vaginal	pDUP3-Barcode50	0.344592	0.166115	0.227718	0.0841229	0.126901		CaHG2	0.344592	0.166115	0.227718	0.0841229	0.126901	1	0.482061	0.660832	0.244123	0.368263
CaHG3	ex vaginal	pDUP3-Barcode52	0.0194473	0.00520587	0.00257599	0.00785764	0.000389864		CaHG3	0.0194473	0.00520587	0.00257599	0.00785764	0.000389864	1	0.267691	0.13246	0.404048	0.0200472
CaHG5	ex vaginal	pDUP3-Barcode55	0.0177414	0.00378609	0.0010304	0	0.000194932		CaHG5	0.0177414	0.00378609	0.0010304	0	0.000194932	1	0.213404	0.0580787	0	0.0109874
CaHG7	ex rectal	pDUP3-Barcode57	0.0136472	0	0.000515198	0	0		CaHG7	0.0136472	0	0.000515198	0	0	1	0	0.0377512	0	0
CaHG8	ex faríngeo	pDUP3-Barcode58	0.0187649	0.00946522	0	0	0		CaHG8	0.0187649	0.00946522	0	0	0	1	0.50441	0	0	0
CaHG9	ex faríngeo	pDUP3-barcode 59							CaHG9
CaHG10	ex faríngeo	pDUP3-Barcode61	0.0436711	0.00331283	0.0139104	0.00554657	0.000389864		CaHG10	0.0436711	0.00331283	0.0139104	0.00554657	0.000389864	1	0.0758585	0.318525	0.127008	0.00892727
CaHG11	ex faríngeo	pDUP3-Barcode62							CaHG11
CaHG12	ex rectal	pDUP3-Barcode64	0.0129649	0.000473261	0	0	0.000194932		CaHG12	0.0129649	0.000473261	0	0	0.000194932	1	0.0365034	0	0	0.0150354
CaHG13	ex faríngeo	pDUP3-Barcode67							CaHG13
CaHG14	lavado broncoalveolar	pDUP3-Barcode69	0.0300239	0.0340748	0.052035	0.195054	0.274659	*	CaHG14	0.0300239	0.0340748	0.052035	0.195054	0.274659	1	1.13492	1.73312	6.49664	9.14801
CaHG15	ex faríngeo	pDUP3-Barcode71	0.0269533	0.000473261	0	0	0.000194932		CaHG15	0.0269533	0.000473261	0	0	0.000194932	1	0.0175586	0	0	0.00723222
CaHG16	ex rectal	pDUP3-Barcode72							CaHG16
CaHG17	ex faríngeo	pDUP3-Barcode73							CaHG17
CaHG18	ex faríngeo	pDUP3-Barcode18	0.0214944	0	0	0	0		CaHG18	0.0214944	0	0	0	0	1	0	0	0	0
CaHG19	orina	pDUP3-Barcode20							CaHG19
CaHG20	ex rectal	pDUP3-Barcode21							CaHG20
CaHG22	ex faríngeo	pDUP3-barcode 39	0.0177414	0.032655	0.0473982	0.0515369	0.133723		CaHG22	0.0177414	0.032655	0.0473982	0.0515369	0.133723	1	1.84061	2.67162	2.9049	7.53736
CaHG23	ex faríngeo	pDUP3-barcode 51							CaHG23
CaHG24	ex faríngeo	pDUP3-barcode 63	0.0545889	0.481306	0.357032	0.255142	0.225341		CaHG24	0.0545889	0.481306	0.357032	0.255142	0.225341	1	8.81693	6.54039	4.67388	4.12797
CaHG28	Aspirado bronquial	pDUP3-barcode 75							CaHG28
CaHG95	ex vaginal	pDUP3-barcode 176	0.0232003	0.0624704	0.0736734	0.0804252	0.0306043		CaHG95	0.0232003	0.0624704	0.0736734	0.0804252	0.0306043	1	2.69266	3.17554	3.46656	1.31913
CaHG96	ex vaginal	pDUP3-barcode 178	0.0156943	0.00473261	0.00206079	0.00231107	0.00623782		CaHG96	0.0156943	0.00473261	0.00206079	0.00231107	0.00623782	1	0.301549	0.131308	0.147255	0.397457
CaHG97	ex vaginal	pDUP3-barcode 179	0.0556124	0.000473261	0.0010304	0.000231107	0.000584795		CaHG97	0.0556124	0.000473261	0.0010304	0.000231107	0.000584795	1	0.00850998	0.0185282	0.00415567	0.0105156
CaHG98	ex vaginal	pDUP3-barcode 180	0.0614125	0	0	0	0		CaHG98	0.0614125	0	0	0	0	1	0	0	0	0
CaHG99	ex vaginal	pDUP3-barcode 182	0.0433299	0.0818741	0.00412159	0.000924428	0.000194932		CaHG99	0.0433299	0.0818741	0.00412159	0.000924428	0.000194932	1	1.88955	0.095121	0.0213346	0.00449878
CaHG100	lavado broncoalveolar	pDUP3-barcode 186	0.0334357	0.000946522	0.0015456	0.00161775	0.000194932		CaHG100	0.0334357	0.000946522	0.0015456	0.00161775	0.000194932	1	0.0283087	0.0462259	0.0483839	0.00583005
SC5314-1		pDUp3-barcode30	0.0194473	0.00520587	0.00257599	0.00785764	0.000389864		SC5314-1	0.0194473	0.00520587	0.00257599	0.00785764	0.000389864	1	0.267691	0.13246	0.404048	0.0200472

## Sheet: inoculo b ratón
Cepas ensayo en ratón 2 inoculo (b)			B0	B7	B21	B42	B60		Cepas ensayo en ratón 2 inoculo (b)	B0	B7	B21	B42	B60	B0	B7	B21	B42	B60
CaHG43	ex faríngeo	pDUP3-barcode 88	0.0224521	0.106707	0.158373	0.559576	0.789757	***	CaHG43	0.0224521	0.106707	0.158373	0.559576	0.789757	1	4.75267	7.05381	24.9231	35.1753
CaHG47	ex vaginal	pDUP3-barcode 93							CaHG47
CaHG50	ex vaginal	pDUP3-barcode 96	0	0.00114329	0	0.000365497	0		CaHG50	0	0.00114329	0	0.000365497	0
CaHG51	ex vaginal	pDUP3-barcode 97	0.0567608	0.0201982	0.00739744	0.00182749	0		CaHG51	0.0567608	0.0201982	0.00739744	0.00182749	0	1	0.355847	0.130327	0.0321962	0
CaHG53	ex vaginal	pDUP3-barcode 105	0.0486882	0.0160061	0.0201748	0	0		CaHG53	0.0486882	0.0160061	0.0201748	0	0	1	0.328747	0.414368	0	0
CaHG55	ex rectal	pDUP3-barcode 113							CaHG55
CaHG56	ex faríngeo	pDUP3-barcode 117	0.0363269	0.03125	0.00100874	0.000365497	0		CaHG56	0.0363269	0.03125	0.00100874	0.000365497	0	1	0.860243	0.0277684	0.0100613	0
CaHG57	ex faríngeo	pDUP3-barcode 116	0.278507	0.128049	0.141896	0.00804094	0.0425876		CaHG57	0.278507	0.128049	0.141896	0.00804094	0.0425876	1	0.459769	0.50949	0.0288716	0.152914
CaHG58	ex rectal	pDUP3-barcode 119							CaHG58
CaHG60	ex faríngeo	pDUP3-barcode 120	0	0	0	0.000365497	0		CaHG60	0	0	0	0.000365497	0
CaHG65	orina	pDUP3-barcode 127	0.0794652	0.578125	0.622058	0.38633	0.134232	*	CaHG65	0.0794652	0.578125	0.622058	0.38633	0.134232	1	7.2752	7.82805	4.86163	1.68919
CaHG68	ex vaginal	pDUP3-barcode 130	0.05222	0.00990854	0.00100874	0.00365497	0.0113208		CaHG68	0.05222	0.00990854	0.00100874	0.00365497	0.0113208	1	0.189746	0.0193172	0.0699918	0.21679
CaHG69	ex vaginal	pDUP3-barcode 131	0.0835015	0.00724085	0.000672495	0	0		CaHG69	0.0835015	0.00724085	0.000672495	0	0	1	0.0867152	0.00805369	0	0
CaHG70	ex rectal	pDUP3-barcode 133	0	0	0.000336247	0	0		CaHG70	0	0	0.000336247	0	0
CaHG71	ex faríngeo	pDUP3-barcode 134	0	0	0	0.000365497	0		CaHG71	0	0	0	0.000365497	0
CaHG72	ex rectal	pDUP3-barcode 136	0.0282543	0.00990854	0.0211836	0.0277778	0.00269542		CaHG72	0.0282543	0.00990854	0.0211836	0.0277778	0.00269542	1	0.350691	0.749748	0.983135	0.0953985
CaHG75	ex faríngeo	pDUP3-barcode 140	0.0380928	0.0141006	0.00975118	0.000365497	0		CaHG75	0.0380928	0.0141006	0.00975118	0.000365497	0	1	0.370164	0.255985	0.0095949	0
CaHG76	líquido ascítico	pDUP3-barcode 143	0.0181635	0.000381098	0	0	0		CaHG76	0.0181635	0.000381098	0	0	0	1	0.0209815	0	0	0
CaHG78	ex vaginal	pDUP3-barcode 149	0.0171544	0.0201982	0.00336247	0.00511696	0.00862534		CaHG78	0.0171544	0.0201982	0.00336247	0.00511696	0.00862534	1	1.17743	0.196013	0.298289	0.502806
CaHG79	ex vaginal	pDUP3-barcode 151	0.0110999	0.00228659	0	0	0		CaHG79	0.0110999	0.00228659	0	0	0	1	0.206001	0	0	0
CaHG80	ex vaginal	pDUP3-barcode 154	0.0812311	0.00304878	0	0	0.000539084		CaHG80	0.0812311	0.00304878	0	0	0.000539084	1	0.0375322	0	0	0.00663642
CaHG82	ex vaginal	pDUP3-barcode 158	0.00302725	0.00114329	0	0	0		CaHG82	0.00302725	0.00114329	0	0	0	1	0.377668	0	0	0
CaHG83	ex vaginal	pDUP3-barcode 159							CaHG83
CaHG85	ex vaginal	pDUP3-barcode 163	0.0171544	0	0	0	0		CaHG85	0.0171544	0	0	0	0	1	0	0	0	0
CaHG86	ex vaginal	pDUP3-barcode 164	0.0396065	0.0205793	0.000336247	0.000365497	0.0097035		CaHG86	0.0396065	0.0205793	0.000336247	0.000365497	0.0097035	1	0.519594	0.00848971	0.00922822	0.244998
CaHG87	ex vaginal	pDUP3-barcode 165	0.0882947	0.0293445	0.0114324	0.00402047	0.000539084		CaHG87	0.0882947	0.0293445	0.0114324	0.00402047	0.000539084	1	0.332348	0.12948	0.0455347	0.00610551
CaHG88	ex vaginal	pDUP3-barcode 166							CaHG88
SC5314-1		pDUp3-barcode30	0	0.000381098	0.00100874	0.00146199	0		SC5314-1	0	0.000381098	0.00100874	0.00146199	0

## Sheet: inoculo c ratón
Cepas ensayo en ratón 2 inoculo (c)		Barcode	C0	C7	C21	C42	C60			Cepas ensayo en ratón 2 inoculo (c)	C0	C7	C21	C42	C60	C0	C7	C21	C42	C60
CaHG25	ex faríngeo	pDUP3-barcode 49								CaHG25
CaHG30	ex vaginal	pDUP3-barcode 77	0.0783214	0.0193492	0.00298706	0	0			CaHG30	0.0783214	0.0193492	0.00298706	0	0	1	0.247048	0.0381385	0	0
CaHG31	ex vaginal	pDUP3-barcode 78	0.0659785	0.00586338	0	0	0			CaHG31	0.0659785	0.00586338	0	0	0	1	0.0888681	0	0	0
CaHG32	ex vaginal	pDUP3-barcode 79	0.016158	0.00175901	0	0	0			CaHG32	0.016158	0.00175901	0	0	0	1	0.108863	0	0	0
CaHG33	ex vaginal	pDUP3-barcode 80								CaHG33
CaHG34	ex vaginal	pDUP3-barcode 81	0.0783214	0.0193492	0.00298706	0	0			CaHG34	0.0783214	0.0193492	0.00298706	0	0	1	0.247048	0.0381385	0	0
CaHG35	ex vaginal	pDUP3-barcode 107	0.0184022	0.0615655	0.0235646	0.000158831	0.000533476			CaHG35	0.0184022	0.0615655	0.0235646	0.000158831	0.000533476	1	3.34556	1.28053	0.00863111	0.0289898
CaHG36	ex faríngeo	pDUP3-barcode 109	0.0170557	0.0240399	0.0567541	0.00381194	0.000533476			CaHG36	0.0170557	0.0240399	0.0567541	0.00381194	0.000533476	1	1.4095	3.32758	0.2235	0.0312785
CaHG37	ex faríngeo	pDUP3-barcode 54								CaHG37
CaHG38	ex rectal	pDUP3-barcode 83	0.0118941	0.00644972	0.00066379	0	0			CaHG38	0.0118941	0.00644972	0.00066379	0	0	1	0.542263	0.0558085	0	0
CaHG39	ex faríngeo	pDUP3-barcode 84								CaHG39
CaHG40	ex faríngeo	pDUP3-barcode 85	0.0255835	0.0729991	0.0630601	0.0223952	0.0352094			CaHG40	0.0255835	0.0729991	0.0630601	0.0223952	0.0352094	1	2.85337	2.46487	0.875376	1.37625
CaHG41	ex faríngeo	pDUP3-barcode 86	0.010772	0.00527704	0	0	0			CaHG41	0.010772	0.00527704	0	0	0	1	0.489886	0	0	0
CaHG49	ex vaginal	pDUP3-barcode 95	0.0435368	0	0	0	0			CaHG49	0.0435368	0	0	0	0	1	0	0	0	0
CaHG61	ex rectal	pDUP3-barcode 121	0.0168312	0.0530636	0.0305344	0.0125476	0.0146706			CaHG61	0.0168312	0.0530636	0.0305344	0.0125476	0.0146706	1	3.15269	1.81415	0.745498	0.871628
CaHG62	ex faríngeo	pDUP3-barcode 122	0.0166068	0.019056	0.00796548	0	0			CaHG62	0.0166068	0.019056	0.00796548	0	0	1	1.14748	0.479651	0	0
CaHG73	ex faríngeo	pDUP3-barcode 138	0.00740575	0.00293169	0	0	0			CaHG73	0.00740575	0.00293169	0	0	0	1	0.395867	0	0	0
CaHG77	orina	pDUP3-barcode 144	0.00336625	0.00263852	0	0.000158831	0			CaHG77	0.00336625	0.00263852	0	0.000158831	0	1	0.783817	0	0.0471834	0
CaHG84	ex vaginal	pDUP3-barcode 161								CaHG84
CaHG89	ex vaginal	pDUP3-barcode 167	0.0424147	0.00205218	0	0	0			CaHG89	0.0424147	0.00205218	0	0	0	1	0.0483838	0	0	0
CaHG90	ex rectal	pDUP3-barcode 168	0.0226661	0.0445617	0.00298706	0.000317662	0			CaHG90	0.0226661	0.0445617	0.00298706	0.000317662	0	1	1.96601	0.131785	0.0140149	0
CaHG91	ex faríngeo	pDUP3-barcode 169	0.0132406	0.00644972	0	0	0			CaHG91	0.0132406	0.00644972	0	0	0	1	0.487118	0	0	0
CaHG92	ex faríngeo	pDUP3-barcode 170	0.0246858	0.00205218	0.00730169	0.00857687	0.0117365	*		CaHG92	0.0246858	0.00205218	0.00730169	0.00857687	0.0117365	1	0.0831321	0.295785	0.347441	0.475433
CaHG93	ex rectal	pDUP3-barcode 174	0.035009	0.043389	0.00232327	0.000158831	0			CaHG93	0.035009	0.043389	0.00232327	0.000158831	0	1	1.23937	0.066362	0.00453687	0
Practicas 2018_ 1	voluntario copro practicas	pDUP3-Barcode9	0.258079	0.465259	0.615665	0.938691	0.885303	***		Practicas 2018_ 1	0.258079	0.465259	0.615665	0.938691	0.885303	1	1.80278	2.38557	3.63722	3.43036
Practicas 2018_ 2	voluntario copro practicas	pDUP3-Barcode7	0.0435368	0.0530636	0.0318619	0.0046061	0			Practicas 2018_ 2	0.0435368	0.0530636	0.0318619	0.0046061	0	1	1.21882	0.731839	0.105798	0
Practicas 2018_ 3	voluntario copro practicas	pDUP3-barcode 42	0.0291741	0.0249194	0.0248921	0.00111182	0.00186716			Practicas 2018_ 3	0.0291741	0.0249194	0.0248921	0.00111182	0.00186716	1	0.85416	0.853226	0.0381097	0.0640007
Practicas 2018_ 4	voluntario copro practicas	pDUP3-barcode 45	0.005386	0	0.000331895	0	0			Practicas 2018_ 4	0.005386	0	0.000331895	0	0	1	0	0.0616219	0	0
Practicas 2018_ 5	voluntario copro practicas	pDUP3-barcode 47	0.10772	0.0636177	0.125788	0.00746506	0.0501467	*		Practicas 2018_ 5	0.10772	0.0636177	0.125788	0.00746506	0.0501467	1	0.590584	1.16773	0.0693006	0.465529
SC5314-1		pDUp3-barcode30	0	0	0.000331895	0	0			SC5314-1	0	0	0.000331895	0	0

## Sheet: inóculo d ratón 
Cepa	Origen	Barcode	D0	D7	D21	D42	D60		Cepa	D0	D7	D21	D42	D60	D0	D7	D21	D42	D60
CaGUT1	Comensal intestinal	pDUP3.barcoded4	0.051226	0	0	0	0		CaGUT1	0.051226	0	0	0	0	1	0	0	0	0
CaGUT2	Comensal intestinal	pDUP3 barcode1	0.0436999	0	0	0	0		CaGUT2	0.0436999	0	0	0	0	1	0	0	0	0
CaGUT3	Comensal intestinal mujer 55 años	pDUP3 barcode2							CaGUT3
CaGUT4	Comensal intestinal mujer 22 años	pDUP3 barcode5	0.051226	0	0	0	0		CaGUT4	0.051226	0	0	0	0	1	0	0	0	0
CaGUT5	Intestinal varón 1 año	pDUP3 barcode6	0.084001	0	0	0	0		CaGUT5	0.084001	0	0	0	0	1	0	0	0	0
CaGUTp1	practicas 2016	pDUP3 barcode31							CaGUTp1
CaGUTp10	practicas 2016 (8)	pDUP3-barcode 42	0	0.0938834	0	0	0		CaGUTp10	0	0.0938834	0	0	0
CaGUTp11		pDUP3-barcode 43	0.00388444	0	0	0	0.000134409		CaGUTp11	0.00388444	0	0	0	0.000134409	1	0	0	0	0.0346018
CaGUTp2	practicas 2016*	pDUP3 barcode32	0.105365	0.00284495	0.0221914	0	0		CaGUTp2	0.105365	0.00284495	0.0221914	0	0	1	0.0270008	0.210614	0	0
CaGUTp3	practicas 2016 (2)	pDUP3 barcode33							CaGUTp3
CaGUTp4	practicas 2016 (3)	pDUP3 barcode34							CaGUTp4
CaGUTp5	practicas 2016 (4)	pDUP3-barcode 35							CaGUTp5
CaGUTp6	practicas 2016 (5)	pDUP3-barcode 36	0.00121389	0	0	0	0		CaGUTp6	0.00121389	0	0	0	0	1	0	0	0	0
CaGUTp9	practicas 2016 (8)	pDUP3 barcode 40	0.0461277	0	0.00138696	0	0		CaGUTp9	0.0461277	0	0.00138696	0	0	1	0	0.0300679	0	0
CaORAL1	65590-sputum	pDUP3 barcode24							CaORAL1
CaORAL2	65857-sputum	pDUP3 barcode25	0.0587521	0	0.239945	0.112831	0.237903	***	CaORAL2	0.0587521	0	0.239945	0.112831	0.237903	1	0	4.08401	1.92046	4.04927
CaORAL3	65978-sputum	pDUP3 barcode26	0.106579	0.108108	0.350902	0.447258	0.384946	*	CaORAL3	0.106579	0.108108	0.350902	0.447258	0.384946	1	1.01434	3.2924	4.19648	3.61183
CaORAL4	66411-sputum	pDUP3 barcode28	0.00971109	0	0	0	0		CaORAL4	0.00971109	0	0	0	0	1	0	0	0	0
CaORAL5	66832-sputum	pDUP3 barcode41	0.102938	0.106686	0.341193	0.438074	0.375941	**	CaORAL5	0.102938	0.106686	0.341193	0.438074	0.375941	1	1.03641	3.31456	4.25572	3.65212
CaURIN1	4279-orina	pDUP3 barcode16							CaURIN1
CaURIN2	27039-orina	pDUP3 barcode17							CaURIN2
CaURIN3	20206-orina	pDUP3 barcode19							CaURIN3
CaURIN4	65225-orina	pDUP3 barcode22	0.00267055	0	0	0	0		CaURIN4	0.00267055	0	0	0	0	1	0	0	0	0
CaURIN5	66412-orina	pDUP3 barcode23	0.231852	0.687055	0.0138696	0.00183679	0.00094086		CaURIN5	0.231852	0.687055	0.0138696	0.00183679	0.00094086	1	2.96333	0.0598209	0.00792223	0.00405801
CaVAG3	67775-vaginal	pDUP3-Barcode11							CaVAG3
CaVAG4	67795-vaginal	pDUP3-Barcode12	0.0415149	0.00142248	0.00970874	0	0.000134409		CaVAG4	0.0415149	0.00142248	0.00970874	0	0.000134409	1	0.0342642	0.233861	0	0.0032376
CaVAG5	67796-vaginal	pDUP3-Barcode13							CaVAG5
CaVAG6	67886-vaginal	pDUP3-Barcode15							CaVAG6
SC5314-1		pDUp3-barcode30	0.0592377	0	0.0208044	0	0		SC5314-1	0.0592377	0	0.0208044	0	0	1	0	0.351203	0	0
